# Supplementary material for: Genetic Analysis of Major Production and Reproduction Traits of Korean Duroc, Landrace and Yorkshire Pigs
Source: Animals (Basel). 2021 May 5;11(5):1321. doi: 10.3390/ani11051321 (PMC8147943; doi:10.3390/ani11051321)
Supplement: Supplementary file 1 [file animals-11-01321-s001.zip]

Archive with 1 entries (1 files):
- animals-1203984 supplementary.pdf
